# Supplementary material for: A combination of quantitative and qualitative methods in investigating risk factors for lost to follow-up for tuberculosis treatment in Japan – Are physicians and nurses at a particular risk?
Source: PLoS One. 2018 Jun 15;13(6):e0198075. doi: 10.1371/journal.pone.0198075 (PMC6003677; doi:10.1371/journal.pone.0198075)
Supplement: S1 Table — (XLSX) [file pone.0198075.s002.xlsx]

## Sheet: Sheet1
S1 Table. Treatment outcome of pulmonary TB notified between 2006 and 2015
	2006	2007	2008	2009	2010	2011	2012	2013	2014	2015	2006-2015
treatment success	5679	5309	5398	5523	5347	4969	4414	4186	3780	3388	47993
died	340	283	246	219	214	186	163	164	137	112	2064
failed	92	77	80	53	46	82	38	32	25	27	552
lost to follow-up	989	957	743	621	468	440	473	414	360	295	5760
extended treatment	948	864	830	700	578	601	504	455	318	291	6089
transferred out	422	369	384	390	368	368	343	328	337	341	3650
unevaluated	1234	1297	1067	730	761	558	473	378	545	440	7483
TOTAL	9704	9156	8748	8236	7782	7204	6408	5957	5502	4894	73591
