# Supplementary material for: A combination of quantitative and qualitative methods in investigating risk factors for lost to follow-up for tuberculosis treatment in Japan – Are physicians and nurses at a particular risk?
Source: PLoS One. 2018 Jun 15;13(6):e0198075. doi: 10.1371/journal.pone.0198075 (PMC6003677; doi:10.1371/journal.pone.0198075)
Supplement: S2 Table — (XLSX) [file pone.0198075.s003.xlsx]

## Sheet: Sheet1
S2 Table. LTFU cases by sex and age group, 2006-2015
	Males		Females		Total
	all cases	LTFU	all cases	LTFU	all cases	LTFU
15-24	3788	284	3477	314	7265	598
25-34	7693	605	6918	614	14611	1219
35-44	8890	727	5687	504	14577	1231
45-54	10323	741	4095	355	14418	1096
55-64	17715	1195	5005	421	22720	1616
All age groups	48409	3552	25182	2208	73591	5760
