# Supplementary material for: A combination of quantitative and qualitative methods in investigating risk factors for lost to follow-up for tuberculosis treatment in Japan – Are physicians and nurses at a particular risk?
Source: PLoS One. 2018 Jun 15;13(6):e0198075. doi: 10.1371/journal.pone.0198075 (PMC6003677; doi:10.1371/journal.pone.0198075)
Supplement: S3 Table — (XLSX) [file pone.0198075.s004.xlsx]

## Sheet: Sheet1
S3 Table. LTFU cases by sex and job category, 2006-2015
	Males		Females		Total
	all cases	LTFU	all cases	LTFU	all cases	LTFU
Full- & part-time	24012	1880	8255	753	32267	2633
Temp & self-employed	7614	504	2703	214	10317	718
Unemployed	11820	762	5252	404	17072	1166
Physicians	335	32	102	18	437	50
Nurses	144	11	2394	274	2538	285
Other HCW	528	50	1124	96	1652	146
High-school & uni students	2348	181	1796	154	4144	335
Primary school students	33	2	40	2	73	2
Housemakers	25	1	2917	238	2942	239
Unknown	1583	129	639	55	2222	188
