# Supplementary material for: A combination of quantitative and qualitative methods in investigating risk factors for lost to follow-up for tuberculosis treatment in Japan – Are physicians and nurses at a particular risk?
Source: PLoS One. 2018 Jun 15;13(6):e0198075. doi: 10.1371/journal.pone.0198075 (PMC6003677; doi:10.1371/journal.pone.0198075)
Supplement: S4 Table — (XLSX) [file pone.0198075.s005.xlsx]

## Sheet: Sheet4
S4 Table. Crude and adjusted odds ratios of risk factors for LTFU
	Both sexes			Males			Females
	Crude OR	Adjusted OR	P (Wald’s)	Crude OR	Adjusted OR	P (Wald’s)	Crude OR	Adjusted OR	P (Wald’s)
Sex				NA	NA	NA	NA	NA	NA
Male	reference
Female	1.23 (1.15,1.32)	1.07 (0.99,1.16)	0.07
COB
Japan-born	reference			reference			reference
Foreign-born	0.98 (0.88,1.09)	0.94 (0.83,1.05)	0.285	0.91 (0.79,1.04)	0.81 (0.69,0.94)	0.005	0.94 (0.83,1.06)	1.01 (0.89,1.15)	0.845
COB unknown	0.77 (0.63,0.95)	0.8 (0.64,0.98)	0.034	0.76 (0.61,0.94)	0.75 (0.61,0.93)	0.008	0.68 (0.51,0.91)	0.72 (0.53,0.97)	0.029
Smear
Negative	reference			reference			reference
Positive	0.37 (0.34,0.4)	0.52(0.47,0.58)	< 0.001	0.38 (0.35,0.41)	0.57 (0.51,0.63)	< 0.001	0.39 (0.35,0.43)	0.54 (0.47,0.62)	< 0.001
Not done	1.36 (1.09,1.69)	1.28 (1.03,1.6)	0.028	1.76 (1.39,2.23)	1.65 (1.3,2.09)	< 0.001	1.39 (1.08,1.77)	1.34 (1.04,1.71)	0.021
Unknown	1.09 (0.64,1.88)	1.07 (0.62,1.85)	0.799	1.66 (0.97,2.86)	1.66 (0.96,2.85)	0.069	1.66 (0.97,2.86)	1.66 (0.96,2.85)	0.069
Cavity
No cavity	reference			reference			reference
With cavity	0.52 (0.48,0.55)	0.79 (0.72,0.85)	< 0.001	0.51(0.47,0.55)	0.77 (0.71,0.84)	<0.001	0.62 (0.56,0.70)	0.91 (0.81,1.03)	0.123
Homeless
Not homeless	reference			NA	NA	NA	NA	NA	NA
Homeless	0.78(0.64,0.96)	0.98(0.78,1.23)	0.875
Social welfare benefit
Not receiving	reference			NA	NA	NA	NA	NA	NA
Receiving	0.88 (0.77,1.0)	1.07 (0.92,1.24)	0.395
Health insurance
Under insurance	reference			NA	NA	NA	NA	NA	NA
No insurance	0.77 (0.61,0.97)	1.16 (0.90,1.50)	0.258
Treatment start
Initial hospitalization	reference			reference			reference
Outpatient department	2.40 (2.24,2.58)	1.46 (1.33,1.60)	< 0.001	2.49 (2.31,2.68)	1.58 (1.44,1.74)	<0.001	2.43 (2.20,2.69)	1.57 (1.37,1.79)	<0.001
Occupation
Full-time & part-time	reference			reference			reference
Housemaker	1.10 (0.93,1.28)	1.05 (0.88,1.24)	0.603	0.51 (0.07,3.76)	0.53 (0.07,3.99)	0.539	0.9 (0.77,1.05)	0.96 (0.82,1.12)	0.592
Physician	1.35 (0.92,1.97)	1.21 (0.82,1.78)	0.335	1.28 (0.88,1.85)	1.08 (0.74,1.56)	0.701	2.13 (1.27,3.56)	2.07 (1.23,3.48)	0.006
Other healthcare worker	1.02 (0.81,1.28)	0.89 (0.70,1.12)	0.324	1.23 (0.92,1.66)	1.10 (0.82,1.49)	0.528	0.91 (0.72,1.14)	0.86 (0.69,1.08)	0.201
Nurse	1.47 (1.26,1.72)	1.22 (1.03,1.44)	0.02	0.99 (0.53,1.83)	0.89 (0.48,1.67)	0.726	1.26 (1.09,1.46)	1.18 (1.01,1.37)	0.033
Hi-school stu	1.00 (0.87,1.15)	0.87 (0.75,1.01)	0.073	0.99 (0.85,1.16)	0.91 (0.77,1.08)	0.298	0.95 (0.79,1.14)	0.86 (0.71,1.04)	0.11
Pri-school stu	0.41 (0.10,1.66)	0.33 (0.08,1.35)	0.122	0.75 (0.18,3.15)	0.64 (0.15,2.69)	0.542	0.54 (0.13,2.23)	0.51 (0.12,2.12)	0.351
Temporary/self	0.83 (0.75,0.92)	0.97 (0.88,1.08)	0.632	0.83 (0.75,0.92)	1.02 (0.91,1.13)	0.774	0.85 (0.73,1.00)	0.93 (0.79,1.10)	0.392
Unemployed	0.83 (0.76,0.91)	0.97 (0.87,1.07)	0.511	0.82(0.92,1.10)	1.01(0.75,0.89)	0.891	0.82 (0.72,0.94)	0.94 (0.83,1.07)	0.352
Job unknown	1.23 (1.00,1.51)	1.34 (1.08,1.66)	0.007	1.21 (1.00,1.46)	1.36 (1.12,1.65)	0.002	1.05 (0.78,1.41)	1.07 (0.79,1.44)	0.663
Note: History of homelessness, no insurance and receiving social welfare were excluded in the sub-analyses by sex due to small number of cases
